# Supplementary material for: Direct-Current Electrical Field Stimulation of Patient-Derived Colorectal Cancer Cells
Source: Biology (Basel). 2023 Jul 22;12(7):1032. doi: 10.3390/biology12071032 (PMC10376471; doi:10.3390/biology12071032)
Supplement: Supplementary file 1 [file biology-12-01032-s001.zip]

Archive with 1 entries (1 files):
- biology-2419318-supplementary.pdf
